# Supplementary material for: Design, Synthesis, and Mechanistic Anticancer Evaluation of New Pyrimidine-Tethered Compounds
Source: Pharmaceuticals (Basel). 2025 Feb 19;18(2):270. doi: 10.3390/ph18020270 (PMC11859636; doi:10.3390/ph18020270)
Supplement: Supplementary file 1 [file pharmaceuticals-18-00270-s001.zip]

Archive with 1 entries (1 files):
- pharmaceuticals-3431308-supplementary.pdf
